# Supplementary material for: Comparative and Functional Analysis of miRNAs and mRNAs Involved in Muscle Fiber Hypertrophy of Juvenile and Adult Goats
Source: Genes (Basel). 2023 Jan 25;14(2):315. doi: 10.3390/genes14020315 (PMC9956283; doi:10.3390/genes14020315)
Supplement: Supplementary file 1 [file genes-14-00315-s001.zip]

Archive with 1 entries (1 files):
- genes-2160867-supplementary.pdf
